# Supplementary material for: Evaluation and improvement of isothermal amplification methods for point-of-need plant disease diagnostics
Source: PLoS One. 2020 Jun 29;15(6):e0235216. doi: 10.1371/journal.pone.0235216 (PMC7323990; doi:10.1371/journal.pone.0235216)
Supplement: S1 Excel — (XLSX) [file pone.0235216.s009.xlsx]

## Sheet: Sheet1
Method	Primer set	primer name	sequence (5'-3')
RPA	set 1*	Forward primer	AACGTCACTTACCAAAACATTTCCCTTACCAAC
		Reverse primer	AGCTACCATCGCCACACAGAATATACCAATCTT
	set 2	Forward primer	ACTTACCAAAACATTTCCCTTACCAACATCAGC
		Reverse primer	AGCTACCATCGCCACACAGAATATACCAATCTT
	set 3	Forward primer	AACGTCACTTACCAAAACATTTCCCTTACCAAC
		Reverse primer	CCACACAGAATATACCAATCTTGAGCAGAGCTA
LAMP	set 1	F3	GCAAGAGCAACAATGTCGTC
		B3	TTGCTGATGTTGGTAAGGGAA
		FIP	TGGACTTGATGCGGCATCCAGTGTTCAGTTCTTGGATTCGC
		BIP	GGCACGGTAAGCAAACACCCACGCAATCTAATACACAGTTAGTTCC
	set 2	F3	CAACCCAAAGTATTTTCCCCAC
		B3	CTACCGCTCTTGGCATTGG
		FIP	GTTGCCAGTAGTCTTCTTGACAACGATGGTTGCAACAGAGGATATACTGACC
		BIP	ACATCCAGAATTGGCCCGTTCATGTTATCAAGAATGAGCCCTGA
	set 3	F3	CGGGTACAAACATCATCGTCT
		B3	ACACAGTTAGTTCCTGAGAATGC
		FIP	GACATTGTTGCTCTTGCCGCCGTACTGCTCCGGTGGTCAT
		BIP	TCGCAGATTGTTAACAGTGAGAATGGATGGGTTGGGTGTTTGCTTAC
	set 4	F3	GTTGCTGTCACTTCGGGT
		B3	CGCAATCTAATACACAGTTAGTTCC
		FIP	TTGCTCTTGCCGCCAACAGATCGTCTCCAACATGTACTGCTCC
		BIP	TCGCAGATTGTTAACAGTGAGAATGGATGGGTGTTTGCTTACCGTG
	set 5*	F3	TTGCGAACGTCACTTACCAA
		B3	GAATATACCAATCTTGAGCAGAGCT
		FIP	AGGGCCGCCGTTGAGATAGTCTTACCAACATCAGCAAGTATGG
		BIP	GGAAAGCCCACCAACGGAGTTGTACCAGTGACCTTGATGAAC
		Swarm forward primer	AGGGCCGCCGTTGAG
		Swarm reverse primer	TGGAAAGCCCACCAACG
		Loop forward primer	CTGCTGGACATCGAC
		Loop reverse primer	AAGATCAGCGGCATCA
	set 6	F3	CTGGGATGGCGAAGGTTC
		B3	CCCTGAGATGGTCAATTGTGAA
		FIP	TCGGGCCTTTGGAAGGTCAGTATACCCAAAGTATTTTCCCCACG
		BIP	TTGTCAAGAAGACTACTGGCAACTCATGCCTGTGATGTCGAAGC
CPA	set 1	1s	ACTCCGTTGGTGGGCTTTCCCTTACCAACATCAGCAAGTATGG
		2a	ACTCCGTTGGTGGGCTTTCC
		3a	AGGGCCGCCGTTGAGATAGT
		4s	TTGCGAACGTCACTTACCAA
		5a	GAATATACCAATCTTGAGCAGAGCT
	set 2*	1s	GCCGCCGTTGAGATAGTCTTACCAACATCAGCAAGTATGG
		2a	TGTACCAGTGACCTTGATGAAC
		3a	CCTGCTGGACATCGACA
		4s	TTGCGAACGTCACTTACCAA
		5s	TGTACCAGTGACCTTGATGAAC
		6s	ACTCCGTTGGTGGGCTTTCC
	set 3	1s	TGTACCAGTGACCTTGATGAACACTATCTCAACGGCGGCCCT
		2a	TGTACCAGTGACCTTGATGAAC
		3a	ACTCCGTTGGTGGGCTTTCC
		4s	CTTACCAACATCAGCAAGTATGG
		5a	GAATATACCAATCTTGAGCAGAGCT
PSR	set 1	Ft	AGGGCCGCCGTTGAGATAGTCTTACCAACATCAGCAAGTATGG
		Bt	TGATAGAGTTGCCGCCGGGATGTACCAGTGACCTTGATGAAC
	set 2	Ft	ACTCCGTTGGTGGGCTTTCCCTTACCAACATCAGCAAGTATGG
		Bt	CCTTTCGGGTGGTTGCCTCATGTACCAGTGACCTTGATGAAC
	set 3	Ft	CAAGTAGTTCCAGTGACCATGTCTTACCAACATCAGCAAGTATGG
		Bt	TGTACCAGTGACCTTGATGAAC
	set 4	Ft	TTGCGAACGTCACTTACCAA
		Bt	AACCATTCACTGCAAGCGTTTGTACCAGTGACCTTGATGAAC
	set 5*	Ft	AGGGCCGCCGTTGAGATAGT-GTATTAGATTGCGAACGTC
		Bt	TGATAGAGTTGCCGCCGGGAGAATATACCAATCTTGAGCAGAGCT
		IF	CCATACTTGCTGATGTTGGTAAG
		IB	GTTCATCAAGGTCACTGGT
	set 6	Ft	ACTCCGTTGGTGGGCTTTCCTTGCGAACGTCACTTACCAA
		Bt	CCTTTCGGGTGGTTGCCTCAGAATATACCAATCTTGAGCAGAGCT
	set 7	Ft	TTGCGAACGTCACTTACCAA
		Bt	AACCATTCACTGCAAGCGTTGAATATACCAATCTTGAGCAGAGCT
	set 8	Ft	TCGAGACGAGTTCTAACCATATAAGTTGCGAACGTCACTTACCAA
		Bt	GAATATACCAATCTTGAGCAGAGCT
SEA	set 1	Forward primer	GTTCATCAAGGTCACTGGT
		Reverse primer	GAATATACCAATCTTGAGCAGAGCT
	set 2	Forward primer	TTGCGAACGTCACTTACCAA
		Reverse primer	CCTGCTGGACATCGACA
	set 3	Forward primer	TTGCGAACGTCACTTACCAA
		Reverse primer	GCCGCCGTTGAGATAGT
* primers set was selected to use throughout this study
